# Supplementary material for: Chronic Insomnia Disorder across Europe: Expert Opinion on Challenges and Opportunities to Improve Care
Source: Healthcare (Basel). 2023 Feb 28;11(5):716. doi: 10.3390/healthcare11050716 (PMC10001099; doi:10.3390/healthcare11050716)
Supplement: Supplementary file 1 [file healthcare-11-00716-s001.zip]

Archive with 1 entries (1 files):
- healthcare-2113257-supplementary.pdf
